# Supplementary material for: Mitochondria mediate septin cage assembly to promote autophagy of Shigella
Source: EMBO Rep. 2016 Jun 3;17(7):1029–43. doi: 10.15252/embr.201541832 (PMC4931556; doi:10.15252/embr.201541832)
Supplement: Supplementary file 2 — Table EV1 [file EMBR-17-1029-s002.xlsx]

## Sheet: Table EV1
Septin	Septin group
SEPT1	SEPT2
SEPT2	SEPT2
SEPT3	SEPT3
SEPT4	SEPT2
SEPT5	SEPT2
SEPT6	SEPT6
SEPT7	SEPT7
SEPT8	SEPT6
SEPT9	SEPT3
SEPT10	SEPT6
SEPT11	SEPT6
SEPT12	SEPT3
SEPT14	SEPT6

## Sheet: legend
Table EV1.
Classification of the human septins.
