# Supplementary material for: Mitochondria mediate septin cage assembly to promote autophagy of Shigella
Source: EMBO Rep. 2016 Jun 3;17(7):1029–43. doi: 10.15252/embr.201541832 (PMC4931556; doi:10.15252/embr.201541832)
Supplement: Supplementary file 3 — Movie EV1 [file EMBR-17-1029-s003.zip › 41832_Movie_EV1/41832_Movie_EV1_legend.txt]

Movie EV4.
HeLa cells were infected with S. flexneri-mCherry for 4 h 40 min, fixed for 3D-SIM, and labelled with antibodies to endogenous SEPT7. 3D movie shows SEPT7 assembly into ring or helix-like structures around S. flexneri. 
