# Supplementary material for: Mitochondria mediate septin cage assembly to promote autophagy of Shigella
Source: EMBO Rep. 2016 Jun 3;17(7):1029–43. doi: 10.15252/embr.201541832 (PMC4931556; doi:10.15252/embr.201541832)
Supplement: Supplementary file 4 — Movie EV2 [file EMBR-17-1029-s004.zip]

Archive with 2 entries (2 files):
- 41832_Movie_EV2/41832_Movie_EV2.avi
- 41832_Movie_EV2/41832_Movie_EV2_legend.txt
