# Supplementary material for: Mitochondria mediate septin cage assembly to promote autophagy of Shigella
Source: EMBO Rep. 2016 Jun 3;17(7):1029–43. doi: 10.15252/embr.201541832 (PMC4931556; doi:10.15252/embr.201541832)
Supplement: Supplementary file 4 — Movie EV2 [file EMBR-17-1029-s004.zip › 41832_Movie_EV2/41832_Movie_EV2_legend.txt]

Movie EV2.
HeLa cells stably expressing SEPT6-GFP were transfected with mito-BFP for 24 h, then infected with S. flexneri for 2 h for live confocal microscopy. Time frame sequence shows a septin cage assembling around Shigella. Mitochondria (circle) support septin ring assembly around the bacterium. Each frame was acquired every 2 min. 
