# Supplementary material for: Mitochondria mediate septin cage assembly to promote autophagy of Shigella
Source: EMBO Rep. 2016 Jun 3;17(7):1029–43. doi: 10.15252/embr.201541832 (PMC4931556; doi:10.15252/embr.201541832)
Supplement: Supplementary file 5 — Movie EV3 [file EMBR-17-1029-s005.zip › 41832_Movie_EV3/41832_Movie_EV3_legend.txt]

Movie EV3. 
HeLa cells stably expressing SEPT6-GFP were labelled with MitoTracker Red CMXRos for live SOFI-based super resolution imaging. Time frame sequence shows the association of SEPT6 with the site of mitochondrial fission. Each frame was reconstructed using SOFI-based analysis of 100 raw TIRF frames in the red channel and 100 raw TIRF frames in the green channel, with a super resolution image frame obtained every 30 seconds. 
