# Supplementary material for: Mitochondria mediate septin cage assembly to promote autophagy of Shigella
Source: EMBO Rep. 2016 Jun 3;17(7):1029–43. doi: 10.15252/embr.201541832 (PMC4931556; doi:10.15252/embr.201541832)
Supplement: Supplementary file 6 — Movie EV4 [file EMBR-17-1029-s006.zip]

Archive with 2 entries (2 files):
- 41832_Movie_EV4/41832_Movie_EV4.avi
- 41832_Movie_EV4/41832_Movie_EV4_legend.txt
