# Supplementary material for: Mitochondria mediate septin cage assembly to promote autophagy of Shigella
Source: EMBO Rep. 2016 Jun 3;17(7):1029–43. doi: 10.15252/embr.201541832 (PMC4931556; doi:10.15252/embr.201541832)
Supplement: Supplementary file 6 — Movie EV4 [file EMBR-17-1029-s006.zip › 41832_Movie_EV4/41832_Movie_EV4_legend.txt]

Movie EV4. 
HeLa cells stably expressing SEPT6-GFP were treated with Drp1 siRNA for 72 h, transfected with mito-BFP 24 h, then infected them with S. flexneri for 2 h for live confocal microscopy. Time frame sequence shows interplay between two Shigella-septin cages and fused mitochondria. Each frame was acquired every 2 min. 
