# Supplementary material for: Mitochondria mediate septin cage assembly to promote autophagy of Shigella
Source: EMBO Rep. 2016 Jun 3;17(7):1029–43. doi: 10.15252/embr.201541832 (PMC4931556; doi:10.15252/embr.201541832)
Supplement: Supplementary file 7 — Dataset EV1 [file EMBR-17-1029-s007.xlsx]

## Sheet: DatasetEV1
Accession	Score	Mass (Da)	Num. of matches	Description	GO classification
O75881	42	58632	2	25-hydroxycholesterol 7-alpha-hydroxylase (CYP7B1)	Plasma Membrane
P08195	86	68180	3	4F2 cell-surface antigen heavy chain (SLC3A2)	Plasma Membrane
O14561	43	17544	3	Acyl carrier protein (NDUFAB1)	Mitochondrial
Q15109	1717	43052	19	Advanced glycosylation end product-specific receptor (AGER)	Plasma Membrane
P01023	641	164338	13	Alpha-2-macroglobulin (A2M)	Extracellular
P04083	147	38918	2	Annexin A1 (ANXA1)	Cytoplasmic
P01008	162	52937	2	Antithrombin-III (SERPINC1)	Extracellular
P02647	2112	30759	41	Apolipoprotein A-I (APOA1)	Extracellular
P02652	123	11260	2	Apolipoprotein A-II (APOA2)	Extracellular
P02649	596	36224	7	Apolipoprotein E (APOE)	Extracellular
P17174	199	46402	2	Aspartate aminotransferase (GOT1)	Cytoplasmic
P31327	158	165975	5	Carbamoyl-phosphate synthase (CPS1)	Mitochondrial
Q8N3K9	104	450407	6	Cardiomyopathy-associated protein 5 (CMYA5)	Cytoplasmic
P07339	150	45037	2	Cathepsin D (CTSD)	Mitochondrial
Q9HC77	91	153872	9	Centromere protein J (CENPJ)	Cytoplasmic
Q8N0X4	35	37520	3	Citrate lyase subunit beta-like protein (CLYBL)	Mitochondrial
P10909	79	53031	2	Clusterin (CLU)	Cytoplasmic
Q8IWP9	49	30486	8	Coiled-coil domain-containing protein 28A (CCDC28A)	Extracellular
P00156	61	42781	2	Cytochrome b (MT-CYB)	Mitochondrial
Q08554	226	101406	3	Desmocollin-1 (DSC1)	Plasma Membrane
Q6ZR08	68	359792	3	Dynein heavy chain 12 (DNAH12)	Cytoplasmic
O75822	92	29159	2	Eukaryotic translation initiation factor 3 subunit J (EIF3J)	Cytoplasmic
P05413	115	14895	2	Fatty acid-binding protein (FABP3)	Cytoplasmic
P69905	372	15294	10	Hemoglobin subunit alpha (HBA1)	Cytoplasmic
P51858	84	26886	3	Hepatoma-derived growth factor (HDGF)	Nuclear
P01857	256	36497	5	Ig gamma-1 chain C (IGHG1)	Extracellular
P29218	118	30491	2	Inositol monophosphatase 1 (IMPA1)	Cytoplasmic
Q9H293	32	20777	3	Interleukin-25 (IL25)	Extracellular
P48735	309	51245	4	Isocitrate dehydrogenase (IDH2)	Mitochondrial
P51553	129	43089	2	Isocitrate dehydrogenase (IDH3G)	Mitochondrial
O43837	115	42387	3	Isocitrate dehydrogenase [NAD] subunit beta (IDH3B)	Mitochondrial
Q5VZ66	32	98607	2	Janus kinase and microtubule-interacting protein 3 (JAKMIP3)	Cytoplasmic
O95490	177	165038	3	Latrophilin-2 (LPHN2)	Plasma Membrane
P31025	150	19409	4	Lipocalin-1 (LCN1)	Extracellular
P11310	90	47015	2	Medium-chain specific acyl-CoA dehydrogenase (ACADM)	Mitochondrial
A6NCE7	99	14676	4	Microtubule-associated proteins 1A/1B light chain 3 beta 2 (MAP1LC3B2)	Cytoplasmic
P60201	313	30701	8	Myelin proteolipid protein (PLP1)	Plasma Membrane
P62942	68	11989	2	Peptidyl-prolyl cis-trans isomerase (FKBP1A)	Cytoplasmic
Q16822	56	71328	2	Phosphoenolpyruvate carboxykinase [GTP] (PCK2)	Mitochondrial
A6NE01	32	262917	2	Protein FAM186A (FAM186A)	Unknown
Q14207	41	155253	2	Protein NPAT (NPAT)	Nuclear
Q9BRJ7	139	23461	2	Protein syndesmos (NUDT16L1)	Cytoplasmic
Q5T4F4	62	46840	3	Protrudin (ZFYVE27)	Plasma Membrane
P52565	143	23250	2	Rho GDP-dissociation inhibitor 1 (ARHGDIA)	Cytoplasmic
Q9NVA2	4459	49597	96	Septin-11 (SEPT11)	Cytoplasmic
Q15019	2927	41645	51	Septin-2 (SEPT2)	Cytoplasmic
Q14141	14417	50007	223	Septin-6 (SEPT6)	Cytoplasmic
Q16181	2259	50878	35	Septin-7 (SEPT7)	Cytoplasmic
Q9UHD8	2835	65591	52	Septin-9 (SEPT9)	Cytoplasmic
Q13501	201	48455	2	Sequestosome-1 (SQSTM1)	Cytoplasmic
P02787	72	78853	2	Serotransferrin (TF)	Extracellular
P0DJI8	141	13570	2	Serum amyloid A-1 protein (SAA1)	Extracellular
Q6S5L8	41	69615	3	SHC-transforming protein 4 (SHC4)	Plasma Membrane
Q9H9B4	146	35826	3	Sideroflexin-1 (SFXN1)	Mitochondrial
Q5T200	102	197071	15	Zinc finger CCCH domain-containing protein 13 (ZC3H13 )	Nuclear
P25311	248	34465	6	Zinc-alpha-2-glycoprotein (AZGP1)	Extracellular

## Sheet: legend
Dataset EV1.
To discover novel host determinants underlying septin cage formation we used tandem affinity purification to pull down proteins associated with septins during infection. See also Fig 2A. HeLa cells expressing a STREP-FLAG tagged SEPT6 were infected with Shigella for 4 h 40 min. Subsequently, sequential STREP and FLAG pulldowns were performed on cell lysates, and bound proteins identified using ma…
