# Supplementary material for: Mitochondria mediate septin cage assembly to promote autophagy of Shigella
Source: EMBO Rep. 2016 Jun 3;17(7):1029–43. doi: 10.15252/embr.201541832 (PMC4931556; doi:10.15252/embr.201541832)
Supplement: Supplementary file 8 — Dataset EV2 [file EMBR-17-1029-s008.xlsx]

## Sheet: DatasetEV2
Accession	Score	Mass (Da)	Num. of matches	Description	GO classification
O75881	42	58632	2	25-hydroxycholesterol 7-alpha-hydroxylase (CYP7B1)	Plasma Membrane
P62266	57	15936	2	40S ribosomal protein S23 (RPS23)	Cytoplasmic
P62851	124	13780	2	40S ribosomal protein S25 (RPS25)	Cytoplasmic
Q01813	376	86277	9	6-phosphofructokinase type C (PFKP)	Cytoplasmic
Q01813	73	86454	2	6-phosphofructokinase type C (PFKP)	Cytoplasmic
P08237	115	85818	3	6-phosphofructokinase, muscle type (PFKM)	Cytoplasmic
P05388	91	34390	2	60S acidic ribosomal protein P0(RPLP0)	Cytoplasmic
P62913	183	20424	4	60S ribosomal protein L11 (RPL11)	Cytoplasmic
P40429	84	23608	2	60S ribosomal protein L13a (RPL13A)	Cytoplasmic
P36578	208	47897	4	60S ribosomal protein L4 (GN=RPL4)	Cytoplasmic
P18124	192	29253	2	60S ribosomal protein L7 (RPL7)	Cytoplasmic
P68032	533	42334	13	Actin, alpha cardiac muscle 1 (ACTC1)	Cytoplasmic
P68032	4670	42268	106	Actin, alpha cardiac muscle 1 (ACTC1)	Cytoplasmic
O14561	43	17544	3	Acyl carrier protein (NDUFAB1)	Mitochondrial
Q15109	1717	43052	19	Advanced glycosylation end product-specific receptor (AGER)	Plasma Membrane
P01023	641	164338	13	Alpha-2-macroglobulin (A2M)	Extracellular
P01008	162	52937	2	Antithrombin-III (SERPINC1)	Extracellular
Q9Y2X7	45	84887	2	ARF GTPase-activating protein GIT1 (GIT1)	Cytoplasmic
P17174	199	46402	2	Aspartate aminotransferase (GOT1)	Cytoplasmic
P24539	77	28936	2	ATP synthase F(0) complex subunit B1, mitochondrial (ATP5F1)	Mitochondrial
O75964	187	11421	2	ATP synthase subunit g, mitochondrial (ATP5L )	Mitochondrial
Q5T9A4	149	72987	2	ATPase family AAA domain-containing protein 3B (ATAD3B)	Mitochondrial
Q13410	59	59383	5	Butyrophilin subfamily 1 member A1 (BTN1A1)	Plasma membrane
P62158	183	16827	3	Calmodulin (CALM1)	Cytoplasmic
Q9UMQ6	65	85224	2	Calpain-11 (CAPN11)	Cytoplasmic
Q8NEV1	81	45305	3	Casein kinase II subunit alpha 3 (CSNK2A3)	Cytoplasmic
Q9HC77	91	153872	9	Centromere protein J (CENPJ)	Cytoplasmic
P00450	87	122817	3	Ceruloplasmin (CP)	Extracellular
Q8N0X4	35	37520	3	Citrate lyase subunit beta-like protein (CLYBL)	Mitochondrial
Q00610	324	192918	7	Clathrin heavy chain 1 (CLTC)	Plasma membrane
P53618	143	107994	3	Coatomer subunit beta (COPB1)	Cytoplasmic
A6NGH7	69	38345	2	Coiled-coil domain-containing protein 160 (CCDC160)	Unknown
Q8IWP9	49	30486	8	Coiled-coil domain-containing protein 28A (CCDC28A)	Extracellular
P01024	148	188272	2	Complement C3 (C3)	Extracellular
Q04656	113	164752	6	Copper-transporting ATPase 1 (ATP7A)	Plasma membrane
P52701	82	154160	2	DNA mismatch repair protein Msh6 (MSH6)	Nuclear
P78527	89	472789	3	DNA-dependent protein kinase catalytic subunit (PRKDC)	Cytoplasmic
Q13049	262	73230	4	E3 ubiquitin-protein ligase TRIM32 (TRIM32)	Nuclear
P58107	259	557210	5	Epiplakin (EPPK1)	Cytoplasmic
P05413	115	14895	2	Fatty acid-binding protein (FABP3)	Cytoplasmic
O60547	66	42199	2	GDP-mannose 4,6 dehydratase (GMDS)	Cytoplasmic
O60318	51	220199	4	Germinal-center associated nuclear protein (MCM3AP)	Nuclear
P00390	160	56681	2	Glutathione reductase, mitochondrial (GSR)	Cytoplasmic
Q5JWF2	165	111553	2	Guanine nucleotide-binding protein G(s) subunit alpha isoforms XLas (GNAS)	Cytoplasmic
Q5JWF2	74	111697	2	Guanine nucleotide-binding protein G(s) subunit alpha isoforms XLas (GNAS)	Cytoplasmic
P69905	372	15294	10	Hemoglobin subunit alpha (HBA1)	Cytoplasmic
P0C0S5	98	13545	2	Histone H2A.Z (H2AFZ)	Nuclear
Q5QNW6	135	13912	2	Histone H2B type 2-F (HIST2H2BF)	Nuclear
P01857	256	36497	5	Ig gamma-1 chain C (IGHG1)	Extracellular
P29218	118	30491	2	Inositol monophosphatase 1 (IMPA1)	Cytoplasmic
Q9H293	32	20777	3	Interleukin-25 (IL25)	Extracellular
P48735	309	51245	4	Isocitrate dehydrogenase (IDH2)	Mitochondrial
P51553	129	43089	2	Isocitrate dehydrogenase (IDH3G)	Mitochondrial
O43837	115	42387	3	Isocitrate dehydrogenase [NAD] subunit beta (IDH3B)	Mitochondrial
Q01650	207	55526	3	Large neutral amino acids transporter small subunit 1 (SLC7A5)	Plasma membrane
O95490	177	165038	3	Latrophilin-2 (LPHN2)	Plasma Membrane
Accession	Score	Mass (Da)	Num. of matches	Description	GO classification
Q9UHB6	348	85541	10	LIM domain and actin-binding protein 1 (LIMA1)	Cytoplasmic
P14174	86	12606	3	Macrophage migration inhibitory factor (MIF)	Extracellular
Q9UBX3	78	31630	2	Mitochondrial dicarboxylate carrier (SLC25A10)	Mitochondrial
P60201	313	30701	8	Myelin proteolipid protein (PLP1)	Plasma Membrane
P35580	124	229640	2	Myosin-10 (MYH)	Cytoplasmic
O75694	157	156388	2	Nuclear pore complex protein Nup155 (NUP155)	Nuclear
Q15645	83	48796	2	Pachytene checkpoint protein 2 homolog (RIP13)	Nuclear
P23284	81	23774	2	Peptidyl-prolyl cis-trans isomerase B (PPIB)	Cytoplasmic
Q13162	96	30705	2	Peroxiredoxin-4 (PRDX4)	Cytoplasmic
Q16822	56	71328	2	Phosphoenolpyruvate carboxykinase [GTP] (PCK2)	Mitochondrial
Q8TC59	48	110836	3	Piwi-like protein 2 (PIWIL2)	Cytoplasmic
Q9Y446	191	87397	5	Plakophilin-3 (PKP3)	Nuclear
P01127	56	27893	2	Platelet-derived growth factor subunit B (PDGFB)	Extracellular
Q15149	343	533076	10	Plectin (PLEC)	Plasma membrane
P17844	70	69519	2	Probable ATP-dependent RNA helicase DDX5 (DDX5)	Nuclear
P30101	88	57146	2	Protein disulfide-isomerase A3 (PDIA3)	Cytoplasmic
A6NE01	32	262917	2	Protein FAM186A (FAM186A)	Unknown
Q14207	41	155253	2	Protein NPAT (NPAT)	Nuclear
P22061	71	24759	2	Protein-L-isoaspartate(D-aspartate) O-methyltransferase (PCMT1)	Cytoplasmic
P61106	185	24110	3	Ras-related protein Rab-14 (RAB14)	Cytoplasmic
P63208	44	18784	2	S-phase kinase-associated protein 1 (SKP1)	Cytoplasmic
Q9P0V9	769	52927	26	Septin-10 (SEPT10)	Cytoplasmic
Q9NVA2	4459	49597	96	Septin-11 (SEPT11)	Cytoplasmic
Q15019	2927	41645	51	Septin-2 (SEPT2)	Cytoplasmic
Q14141	14417	50007	223	Septin-6 (SEPT6)	Cytoplasmic
Q16181	2259	50878	35	Septin-7 (SEPT7)	Cytoplasmic
Q9UHD8	2835	65591	52	Septin-9 (SEPT9)	Cytoplasmic
Q6S5L8	41	69615	3	SHC-transforming protein 4 (SHC4)	Plasma Membrane
Q9H9B4	146	35826	3	Sideroflexin-1 (SFXN1)	Mitochondrial
P05023	123	113882	3	Sodium/potassium-transporting ATPase subunit alpha-1 (ATP1A1)	Plasma membrane
P19447	41	90019	2	TFIIH basal transcription factor complex helicase XPB subunit (ERCC3)	Nuclear
Q86V81	83	26872	2	THO complex subunit 4 (ALYREF)	Nuclear
P49755	72	25098	2	Transmembrane emp24 domain-containing protein 10 (TMED10)	Cytoplasmic
Q13885	2201	50197	43	Tubulin beta-2A chain (TUBB2A)	Cytoplasmic
P68371	2877	50167	51	Tubulin beta-4B chain (TUBB4B)	Cytoplasmic
Q9HCI6	44	90586	2	Uncharacterized protein KIAA1586 (KIAA1586)	Cytoplasmic
O00159	943	122296	21	Unconventional myosin-Ic (MYO1C)	Cytoplasmic
Q12965	723	127442	15	Unconventional myosin-Ie (MYO1E)	Cytoplasmic
Q9UM54	142	150700	3	Unconventional myosin-VI (MYO6)	Cytoplasmic
Q9P202	48	96711	4	Whirlin (DFNB31)	Cytoplasmic
Q5T200	102	197071	15	Zinc finger CCCH domain-containing protein 13 (ZC3H13 )	Nuclear
Q96H79	67	33768	2	Zinc finger CCCH-type antiviral protein 1-like (ZC3HAV1L)	Unknown

## Sheet: legend
Dataset EV2.
Non-infected cells were used as a control for tandem affinity purification. STREP and FLAG pulldowns were performed on HeLa cells expressing STREP-FLAG tagged SEPT6 lysates. Using mass spectrometry, we identified 99 proteins associated with the septin cytoskeleton in non-infected cells. See also Fig EV2.
